# Supplementary material for: Fabrication of Poly Dopamine@poly (Lactic Acid-Co-Glycolic Acid) Nanohybrids for Cancer Therapy via a Triple Collaboration Strategy
Source: Nanomaterials (Basel). 2023 Apr 24;13(9):1447. doi: 10.3390/nano13091447 (PMC10180254; doi:10.3390/nano13091447)
Supplement: Supplementary file 1 [file nanomaterials-13-01447-s001.zip]

Archive with 1 entries (1 files):
- nanomaterials-2342820-supplementary.pdf
